# Supplementary material for: Effect of Specific Retinoic Acid Receptor Agonists on Noise-Induced Hearing Loss
Source: Int J Environ Res Public Health. 2019 Sep 16;16(18):3428. doi: 10.3390/ijerph16183428 (PMC6765908; doi:10.3390/ijerph16183428)
Supplement: Supplementary file 1 [file ijerph-16-03428-s001.zip]

Archive with 1 entries (1 files):
- ijerph-553969-supplementary.pptx
